# Supplementary material for: KiSS-1 Modulation by Epigenetic Agents Improves the Cisplatin Sensitivity of Lung Cancer Cells
Source: Int J Mol Sci. 2024 May 6;25(9):5048. doi: 10.3390/ijms25095048 (PMC11084743; doi:10.3390/ijms25095048)
Supplement: Supplementary file 1 [file ijms-25-05048-s001.zip]

Archive with 1 entries (1 files):
- ijms-2980356-supplementary.pdf
